# Supplementary material for: New Treatment Strategy Targeting Galectin-1 against Thyroid Cancer
Source: Cells. 2021 May 5;10(5):1112. doi: 10.3390/cells10051112 (PMC8147933; doi:10.3390/cells10051112)
Supplement: Supplementary file 1 [file cells-10-01112-s001.zip]

Archive with 1 entries (1 files):
- cells-1190884-supplementary.pdf
